# Supplementary material for: Reliability of joint position sense measured in the knee using the level function of the iPhone “Measure” application
Source: PLoS One. 2021 Aug 27;16(8):e0256561. doi: 10.1371/journal.pone.0256561 (PMC8396779; doi:10.1371/journal.pone.0256561)
Supplement: S1 Data — (XLSX) [file pone.0256561.s001.xlsx]

## Sheet: Sheet1
		Iphone	Vicon	Iphone	Vicon
		30°﻿AAE	30°﻿AAE	60°﻿AAE	60°AAE
	subject A	5.3	4.28707	3.76296	4.01763
	subject B	1.67778	1.5779	1.25185	2.25312
	subject C	4.98519	4.9595	1.59259	2.89967
	subject D	3.04815	2.62485	1.67037	0.999869
	subject E	5.94815	4.58561	5.72222	4.91936
	subject F	2.20741	2.13603	0.437037	0.399357
	subject G	3.79259	3.11151	3.63333	2.89482
	subject H	2.72963	2.42378	1.35926	0.804265
	subject I	3.92593	3.83125	4.2037	3.07115
	subject J	3.1	2.78487	3.41481	3.28416
	subject K	2.72222	2.46512	3.95926	3.26969
	mean	3.58519	3.1625	2.81886	2.61937
	standard deviation	1.34834	1.09532	1.63216	1.39458
